# Supplementary material for: Antimicrobial additives in resin-based endodontic sealers: a scoping review of antimicrobial efficacy, physicochemical properties, and cytotoxicity
Source: Front Dent Med. 2026 Jul 14;7:1841705. doi: 10.3389/fdmed.2026.1841705 (PMC13407632; doi:10.3389/fdmed.2026.1841705)
Supplement: Supplementary file 1 [file Table1.xlsx]

## Sheet: Sheet1
Biofilm Model Duration			Bacteria			Additives			Models			Sample Type			Sealer Type			Commercial Sealers ( MORE THAN 1 EXPERMENTAL GROUP)
7 days	2		Monomicrobial Biofilm	26		Extracts or Herbal Additives	5		Static Model	12		Sealer/Discs	30		Experimental	8		AH Plus	19
72h	2		Dual-Species Biofilm	1		Nanoparticles / Nanomaterials	8		Dynamic Model	21		Teeth	3		Commercial	3		Fillapex	3
48h	6		Polymicrobial Biofilm	6		Quaternary Ammonium Compounds & Chemical Antimicrobial Monomers	7								Modified Commercial	22		Sealapex	2
24h	15					Conventional Antimicrobial Chemicals / Other Additives	13											Sealer 26	2
<24h	4																	EndoFill	1
NA	4																	AH 26	2
																		Endosequence	1
																		Tubliseal	1
																		BioRoot RCS	3
																		Pulp Canal Sealer	2
																		RealSeal	1
																		AD Seal	1
																		GuttaFlow	1
																		Ceraseal	1
																		Nano Care	1
																		Endomethasone	2
																		Epoxy Resin	2
																		Bioceramic	1
																		Zinc oxide eugenol	1
																		Calcium hydroxide	1
																		Apexit plus	1
